# Supplementary material for: Day 3 parasitemia and Plasmodium falciparum Kelch 13 mutations among uncomplicated malaria patients treated with artemether-lumefantrine in Adjumani district, Uganda
Source: PLoS One. 2024 Jun 5;19(6):e0305064. doi: 10.1371/journal.pone.0305064 (PMC11152288; doi:10.1371/journal.pone.0305064)
Supplement: S1 File — (XLSX) [file pone.0305064.s001.xlsx]

## Sheet: Parasitemia
		Parasitemia
		General	C469Y	Wildtype
	Q1	1100	693	1283.5
	Q2	2283.5	1531.5	7121
	Q3	12203.8	26792.5	13172
	IQR	11103.8	26099.5	11888.5
	UPPER	28859.4	65941.8	31004.8
	LOWER	-15555.6	-38456.2	-16549.2
	Geometric mean	3867.64	3373.35	5602.75

## Sheet: Parasite clearance_CT Value fol
		K13 allele and parasite clearance
		Wildtype	C468Y
	Q1	37.1596	0.364946
	Q2	522.193	13.8812
	Q3	7080.89	793.244
	IQR	7043.73	792.879
	UPPER	17646.5	1982.56
	LOWER	-10528.4	-1188.95
	Median	522.193	13.8812
